# Supplementary material for: A high resolution 7-Tesla resting-state fMRI test-retest dataset with cognitive and physiological measures
Source: Sci Data. 2015 Jan 20;2:140054. doi: 10.1038/sdata.2014.54 (PMC4412153; doi:10.1038/sdata.2014.54)
Supplement: Supplementary file 1 [file sdata201454-isa1.zip]

Archive with 3 entries (3 files):
- i_Investigation.txt
- s_study_Gorgolewski.txt
- a_assay_Gorgolewski.txt
