# Supplementary material for: A high resolution 7-Tesla resting-state fMRI test-retest dataset with cognitive and physiological measures
Source: Sci Data. 2015 Jan 20;2:140054. doi: 10.1038/sdata.2014.54 (PMC4412153; doi:10.1038/sdata.2014.54)
Supplement: Supplementary file 1 [file sdata201454-isa1.zip › a_assay_Gorgolewski.txt]

Sample Name	Protocol REF	Comment[visit number]	Protocol REF	Parameter Value[structural MRI scan]	Parameter Value[baseline functional MRI scan	Comment[time since previous whole-brain resting state scan - number]	Comment[time since previous whole-brain resting state scan - units]	Parameter Value[#retest1 functional MRI scan]	Comment[time since previous whole-brain resting state scan - number]	Comment[time since previous whole-brain resting state scan - units]	Parameter Value[submilimeter functional MRI scan]	Parameter Value[instrument]	Parameter Value[manufacturer]	Assay Name	Raw Data File	Comment [Data Repository]	Comment [Data Record Accession]	Comment[Data Record URL]
#first vist
Participant 27430	Testing procedure	First visit	Magnetic Resonance Imaging	3D MP2RAGE sequence	1.5mm isotrophic whole-brain scan	#N/A		1.5mm isotrophic whole-brain scan	6	minutes	0.75mm isotrophic pre-frontal cortex scan	7T whole-body MR scanner (MAGNETOM 7T)	Siemens	MPG_1_00 27430	MPG_1_0027430.tar.gz	Functional Connectomes Project International Neuroimaging Data-Sharing Initiative (FCP/INDI)	10.15387/fcp_indi.corr.mpg1	https://www.nitrc.org/frs/downloadlink.php/7085
Participant 27431	Testing procedure	First visit	Magnetic Resonance Imaging	3D MP2RAGE sequence	1.5mm isotrophic whole-brain scan	#N/A		1.5mm isotrophic whole-brain scan	6	minutes	0.75mm isotrophic pre-frontal cortex scan	7T whole-body MR scanner (MAGNETOM 7T)	Siemens	MPG_1_00 27431	MPG_1_00 27431.tar.gz	Functional Connectomes Project International Neuroimaging Data-Sharing Initiative (FCP/INDI)	10.15387/fcp_indi.corr.mpg1	https://www.nitrc.org/frs/downloadlink.php/7086
Participant 27432	Testing procedure	First visit	Magnetic Resonance Imaging	3D MP2RAGE sequence	1.5mm isotrophic whole-brain scan	#N/A		1.5mm isotrophic whole-brain scan	6	minutes	0.75mm isotrophic pre-frontal cortex scan	7T whole-body MR scanner (MAGNETOM 7T)	Siemens	MPG_1_00 27432	MPG_1_00 27432.tar.gz	Functional Connectomes Project International Neuroimaging Data-Sharing Initiative (FCP/INDI)	10.15387/fcp_indi.corr.mpg1	https://www.nitrc.org/frs/downloadlink.php/7087
Participant 27433	Testing procedure	First visit	Magnetic Resonance Imaging	3D MP2RAGE sequence	1.5mm isotrophic whole-brain scan	#N/A		1.5mm isotrophic whole-brain scan	6	minutes	0.75mm isotrophic pre-frontal cortex scan	7T whole-body MR scanner (MAGNETOM 7T)	Siemens	MPG_1_00 27433	MPG_1_00 27433.tar.gz	Functional Connectomes Project International Neuroimaging Data-Sharing Initiative (FCP/INDI)	10.15387/fcp_indi.corr.mpg1	https://www.nitrc.org/frs/downloadlink.php/7088
Participant 27434	Testing procedure	First visit	Magnetic Resonance Imaging	3D MP2RAGE sequence	1.5mm isotrophic whole-brain scan	#N/A		1.5mm isotrophic whole-brain scan	6	minutes	0.75mm isotrophic pre-frontal cortex scan	7T whole-body MR scanner (MAGNETOM 7T)	Siemens	MPG_1_00 27434	MPG_1_00 27434.tar.gz	Functional Connectomes Project International Neuroimaging Data-Sharing Initiative (FCP/INDI)	10.15387/fcp_indi.corr.mpg1	https://www.nitrc.org/frs/downloadlink.php/7089
Participant 27435	Testing procedure	First visit	Magnetic Resonance Imaging	3D MP2RAGE sequence	1.5mm isotrophic whole-brain scan	#N/A		1.5mm isotrophic whole-brain scan	6	minutes	0.75mm isotrophic pre-frontal cortex scan	7T whole-body MR scanner (MAGNETOM 7T)	Siemens	MPG_1_00 27435	MPG_1_00 27435.tar.gz	Functional Connectomes Project International Neuroimaging Data-Sharing Initiative (FCP/INDI)	10.15387/fcp_indi.corr.mpg1	https://www.nitrc.org/frs/downloadlink.php/7090
Participant 27436	Testing procedure	First visit	Magnetic Resonance Imaging	3D MP2RAGE sequence	1.5mm isotrophic whole-brain scan	#N/A		1.5mm isotrophic whole-brain scan	6	minutes	0.75mm isotrophic pre-frontal cortex scan	7T whole-body MR scanner (MAGNETOM 7T)	Siemens	MPG_1_00 27436	MPG_1_00 27436.tar.gz	Functional Connectomes Project International Neuroimaging Data-Sharing Initiative (FCP/INDI)	10.15387/fcp_indi.corr.mpg1	https://www.nitrc.org/frs/downloadlink.php/7091
Participant 27437	Testing procedure	First visit	Magnetic Resonance Imaging	3D MP2RAGE sequence	1.5mm isotrophic whole-brain scan	#N/A		1.5mm isotrophic whole-brain scan	6	minutes	0.75mm isotrophic pre-frontal cortex scan	7T whole-body MR scanner (MAGNETOM 7T)	Siemens	MPG_1_00 27437	MPG_1_00 27437.tar.gz	Functional Connectomes Project International Neuroimaging Data-Sharing Initiative (FCP/INDI)	10.15387/fcp_indi.corr.mpg1	https://www.nitrc.org/frs/downloadlink.php/7092
Participant 27438	Testing procedure	First visit	Magnetic Resonance Imaging	3D MP2RAGE sequence	1.5mm isotrophic whole-brain scan	#N/A		1.5mm isotrophic whole-brain scan	6	minutes	0.75mm isotrophic pre-frontal cortex scan	7T whole-body MR scanner (MAGNETOM 7T)	Siemens	MPG_1_00 27438	MPG_1_00 27438.tar.gz	Functional Connectomes Project International Neuroimaging Data-Sharing Initiative (FCP/INDI)	10.15387/fcp_indi.corr.mpg1	https://www.nitrc.org/frs/downloadlink.php/7093
Participant 27439	Testing procedure	First visit	Magnetic Resonance Imaging	3D MP2RAGE sequence	1.5mm isotrophic whole-brain scan	#N/A		1.5mm isotrophic whole-brain scan	6	minutes	0.75mm isotrophic pre-frontal cortex scan	7T whole-body MR scanner (MAGNETOM 7T)	Siemens	MPG_1_00 27439	MPG_1_00 27439.tar.gz	Functional Connectomes Project International Neuroimaging Data-Sharing Initiative (FCP/INDI)	10.15387/fcp_indi.corr.mpg1	https://www.nitrc.org/frs/downloadlink.php/7094
Participant 27440	Testing procedure	First visit	Magnetic Resonance Imaging	3D MP2RAGE sequence	1.5mm isotrophic whole-brain scan	#N/A		1.5mm isotrophic whole-brain scan	6	minutes	0.75mm isotrophic pre-frontal cortex scan	7T whole-body MR scanner (MAGNETOM 7T)	Siemens	MPG_1_00 27440	MPG_1_00 27440.tar.gz	Functional Connectomes Project International Neuroimaging Data-Sharing Initiative (FCP/INDI)	10.15387/fcp_indi.corr.mpg1	https://www.nitrc.org/frs/downloadlink.php/7095
Participant 27441	Testing procedure	First visit	Magnetic Resonance Imaging	3D MP2RAGE sequence	1.5mm isotrophic whole-brain scan	#N/A		1.5mm isotrophic whole-brain scan	6	minutes	0.75mm isotrophic pre-frontal cortex scan	7T whole-body MR scanner (MAGNETOM 7T)	Siemens	MPG_1_00 27441	MPG_1_00 27441.tar.gz	Functional Connectomes Project International Neuroimaging Data-Sharing Initiative (FCP/INDI)	10.15387/fcp_indi.corr.mpg1	https://www.nitrc.org/frs/downloadlink.php/7096
Participant 27442	Testing procedure	First visit	Magnetic Resonance Imaging	3D MP2RAGE sequence	1.5mm isotrophic whole-brain scan	#N/A		1.5mm isotrophic whole-brain scan	6	minutes	0.75mm isotrophic pre-frontal cortex scan	7T whole-body MR scanner (MAGNETOM 7T)	Siemens	MPG_1_00 27442	MPG_1_00 27442.tar.gz	Functional Connectomes Project International Neuroimaging Data-Sharing Initiative (FCP/INDI)	10.15387/fcp_indi.corr.mpg1	https://www.nitrc.org/frs/downloadlink.php/7097
Participant 27443	Testing procedure	First visit	Magnetic Resonance Imaging	3D MP2RAGE sequence	1.5mm isotrophic whole-brain scan	#N/A		1.5mm isotrophic whole-brain scan	6	minutes	0.75mm isotrophic pre-frontal cortex scan	7T whole-body MR scanner (MAGNETOM 7T)	Siemens	MPG_1_00 27443	MPG_1_00 27443.tar.gz	Functional Connectomes Project International Neuroimaging Data-Sharing Initiative (FCP/INDI)	10.15387/fcp_indi.corr.mpg1	https://www.nitrc.org/frs/downloadlink.php/7098
Participant 27444	Testing procedure	First visit	Magnetic Resonance Imaging	3D MP2RAGE sequence	1.5mm isotrophic whole-brain scan	#N/A		1.5mm isotrophic whole-brain scan	6	minutes	0.75mm isotrophic pre-frontal cortex scan	7T whole-body MR scanner (MAGNETOM 7T)	Siemens	MPG_1_00 27444	MPG_1_00 27444.tar.gz	Functional Connectomes Project International Neuroimaging Data-Sharing Initiative (FCP/INDI)	10.15387/fcp_indi.corr.mpg1	https://www.nitrc.org/frs/downloadlink.php/7099
Participant 27445	Testing procedure	First visit	Magnetic Resonance Imaging	3D MP2RAGE sequence	1.5mm isotrophic whole-brain scan	#N/A		1.5mm isotrophic whole-brain scan	6	minutes	0.75mm isotrophic pre-frontal cortex scan	7T whole-body MR scanner (MAGNETOM 7T)	Siemens	MPG_1_00 27445	MPG_1_00 27445.tar.gz	Functional Connectomes Project International Neuroimaging Data-Sharing Initiative (FCP/INDI)	10.15387/fcp_indi.corr.mpg1	https://www.nitrc.org/frs/downloadlink.php/7100
Participant 27446	Testing procedure	First visit	Magnetic Resonance Imaging	3D MP2RAGE sequence	1.5mm isotrophic whole-brain scan	#N/A		1.5mm isotrophic whole-brain scan	6	minutes	0.75mm isotrophic pre-frontal cortex scan	7T whole-body MR scanner (MAGNETOM 7T)	Siemens	MPG_1_00 27446	MPG_1_00 27446.tar.gz	Functional Connectomes Project International Neuroimaging Data-Sharing Initiative (FCP/INDI)	10.15387/fcp_indi.corr.mpg1	https://www.nitrc.org/frs/downloadlink.php/7101
Participant 27447	Testing procedure	First visit	Magnetic Resonance Imaging	3D MP2RAGE sequence	1.5mm isotrophic whole-brain scan	#N/A		1.5mm isotrophic whole-brain scan	6	minutes	0.75mm isotrophic pre-frontal cortex scan	7T whole-body MR scanner (MAGNETOM 7T)	Siemens	MPG_1_00 27447	MPG_1_00 27447.tar.gz	Functional Connectomes Project International Neuroimaging Data-Sharing Initiative (FCP/INDI)	10.15387/fcp_indi.corr.mpg1	https://www.nitrc.org/frs/downloadlink.php/7102
Participant 27448	Testing procedure	First visit	Magnetic Resonance Imaging	3D MP2RAGE sequence	1.5mm isotrophic whole-brain scan	#N/A		1.5mm isotrophic whole-brain scan	6	minutes	0.75mm isotrophic pre-frontal cortex scan	7T whole-body MR scanner (MAGNETOM 7T)	Siemens	MPG_1_00 27448	MPG_1_00 27448.tar.gz	Functional Connectomes Project International Neuroimaging Data-Sharing Initiative (FCP/INDI)	10.15387/fcp_indi.corr.mpg1	https://www.nitrc.org/frs/downloadlink.php/7103
Participant 27449	Testing procedure	First visit	Magnetic Resonance Imaging	3D MP2RAGE sequence	1.5mm isotrophic whole-brain scan	#N/A		1.5mm isotrophic whole-brain scan	6	minutes	0.75mm isotrophic pre-frontal cortex scan	7T whole-body MR scanner (MAGNETOM 7T)	Siemens	MPG_1_00 27449	MPG_1_00 27449.tar.gz	Functional Connectomes Project International Neuroimaging Data-Sharing Initiative (FCP/INDI)	10.15387/fcp_indi.corr.mpg1	https://www.nitrc.org/frs/downloadlink.php/7104
Participant 27450	Testing procedure	First visit	Magnetic Resonance Imaging	3D MP2RAGE sequence	1.5mm isotrophic whole-brain scan	#N/A		1.5mm isotrophic whole-brain scan	6	minutes	0.75mm isotrophic pre-frontal cortex scan	7T whole-body MR scanner (MAGNETOM 7T)	Siemens	MPG_1_00 27450	MPG_1_00 27450.tar.gz	Functional Connectomes Project International Neuroimaging Data-Sharing Initiative (FCP/INDI)	10.15387/fcp_indi.corr.mpg1	https://www.nitrc.org/frs/downloadlink.php/7105
Participant 27451	Testing procedure	First visit	Magnetic Resonance Imaging	3D MP2RAGE sequence	1.5mm isotrophic whole-brain scan	#N/A		1.5mm isotrophic whole-brain scan	6	minutes	0.75mm isotrophic pre-frontal cortex scan	7T whole-body MR scanner (MAGNETOM 7T)	Siemens	MPG_1_00 27451	MPG_1_00 27451.tar.gz	Functional Connectomes Project International Neuroimaging Data-Sharing Initiative (FCP/INDI)	10.15387/fcp_indi.corr.mpg1	https://www.nitrc.org/frs/downloadlink.php/7106
#second vist
Participant 27430	Testing procedure	Second visit	Magnetic Resonance Imaging		1.5mm isotrophic whole-brain scan	7	days	1.5mm isotrophic whole-brain scan	6	minutes	0.75mm isotrophic pre-frontal cortex scan	7T whole-body MR scanner (MAGNETOM 7T)	Siemens	MPG_1_00 27430	MPG_1_0027430.tar.gz	Functional Connectomes Project International Neuroimaging Data-Sharing Initiative (FCP/INDI)	10.15387/fcp_indi.corr.mpg1	https://www.nitrc.org/frs/downloadlink.php/7085
Participant 27431	Testing procedure	Second visit	Magnetic Resonance Imaging		1.5mm isotrophic whole-brain scan	7	days	1.5mm isotrophic whole-brain scan	6	minutes	0.75mm isotrophic pre-frontal cortex scan	7T whole-body MR scanner (MAGNETOM 7T)	Siemens	MPG_1_00 27431	MPG_1_00 27431.tar.gz	Functional Connectomes Project International Neuroimaging Data-Sharing Initiative (FCP/INDI)	10.15387/fcp_indi.corr.mpg1	https://www.nitrc.org/frs/downloadlink.php/7086
Participant 27432	Testing procedure	Second visit	Magnetic Resonance Imaging		1.5mm isotrophic whole-brain scan	7	days	1.5mm isotrophic whole-brain scan	6	minutes	0.75mm isotrophic pre-frontal cortex scan	7T whole-body MR scanner (MAGNETOM 7T)	Siemens	MPG_1_00 27432	MPG_1_00 27432.tar.gz	Functional Connectomes Project International Neuroimaging Data-Sharing Initiative (FCP/INDI)	10.15387/fcp_indi.corr.mpg1	https://www.nitrc.org/frs/downloadlink.php/7087
Participant 27433	Testing procedure	Second visit	Magnetic Resonance Imaging		1.5mm isotrophic whole-brain scan	7	days	1.5mm isotrophic whole-brain scan	6	minutes	0.75mm isotrophic pre-frontal cortex scan	7T whole-body MR scanner (MAGNETOM 7T)	Siemens	MPG_1_00 27433	MPG_1_00 27433.tar.gz	Functional Connectomes Project International Neuroimaging Data-Sharing Initiative (FCP/INDI)	10.15387/fcp_indi.corr.mpg1	https://www.nitrc.org/frs/downloadlink.php/7088
Participant 27434	Testing procedure	Second visit	Magnetic Resonance Imaging		1.5mm isotrophic whole-brain scan	7	days	1.5mm isotrophic whole-brain scan	6	minutes	0.75mm isotrophic pre-frontal cortex scan	7T whole-body MR scanner (MAGNETOM 7T)	Siemens	MPG_1_00 27434	MPG_1_00 27434.tar.gz	Functional Connectomes Project International Neuroimaging Data-Sharing Initiative (FCP/INDI)	10.15387/fcp_indi.corr.mpg1	https://www.nitrc.org/frs/downloadlink.php/7089
Participant 27435	Testing procedure	Second visit	Magnetic Resonance Imaging		1.5mm isotrophic whole-brain scan	7	days	1.5mm isotrophic whole-brain scan	6	minutes	0.75mm isotrophic pre-frontal cortex scan	7T whole-body MR scanner (MAGNETOM 7T)	Siemens	MPG_1_00 27435	MPG_1_00 27435.tar.gz	Functional Connectomes Project International Neuroimaging Data-Sharing Initiative (FCP/INDI)	10.15387/fcp_indi.corr.mpg1	https://www.nitrc.org/frs/downloadlink.php/7090
Participant 27436	Testing procedure	Second visit	Magnetic Resonance Imaging		1.5mm isotrophic whole-brain scan	7	days	1.5mm isotrophic whole-brain scan	6	minutes	0.75mm isotrophic pre-frontal cortex scan	7T whole-body MR scanner (MAGNETOM 7T)	Siemens	MPG_1_00 27436	MPG_1_00 27436.tar.gz	Functional Connectomes Project International Neuroimaging Data-Sharing Initiative (FCP/INDI)	10.15387/fcp_indi.corr.mpg1	https://www.nitrc.org/frs/downloadlink.php/7091
Participant 27437	Testing procedure	Second visit	Magnetic Resonance Imaging		1.5mm isotrophic whole-brain scan	7	days	1.5mm isotrophic whole-brain scan	6	minutes	0.75mm isotrophic pre-frontal cortex scan	7T whole-body MR scanner (MAGNETOM 7T)	Siemens	MPG_1_00 27437	MPG_1_00 27437.tar.gz	Functional Connectomes Project International Neuroimaging Data-Sharing Initiative (FCP/INDI)	10.15387/fcp_indi.corr.mpg1	https://www.nitrc.org/frs/downloadlink.php/7092
Participant 27438	Testing procedure	Second visit	Magnetic Resonance Imaging		1.5mm isotrophic whole-brain scan	7	days	1.5mm isotrophic whole-brain scan	6	minutes	0.75mm isotrophic pre-frontal cortex scan	7T whole-body MR scanner (MAGNETOM 7T)	Siemens	MPG_1_00 27438	MPG_1_00 27438.tar.gz	Functional Connectomes Project International Neuroimaging Data-Sharing Initiative (FCP/INDI)	10.15387/fcp_indi.corr.mpg1	https://www.nitrc.org/frs/downloadlink.php/7093
Participant 27439	Testing procedure	Second visit	Magnetic Resonance Imaging		1.5mm isotrophic whole-brain scan	7	days	1.5mm isotrophic whole-brain scan	6	minutes	0.75mm isotrophic pre-frontal cortex scan	7T whole-body MR scanner (MAGNETOM 7T)	Siemens	MPG_1_00 27439	MPG_1_00 27439.tar.gz	Functional Connectomes Project International Neuroimaging Data-Sharing Initiative (FCP/INDI)	10.15387/fcp_indi.corr.mpg1	https://www.nitrc.org/frs/downloadlink.php/7094
Participant 27440	Testing procedure	Second visit	Magnetic Resonance Imaging		1.5mm isotrophic whole-brain scan	7	days	1.5mm isotrophic whole-brain scan	6	minutes	0.75mm isotrophic pre-frontal cortex scan	7T whole-body MR scanner (MAGNETOM 7T)	Siemens	MPG_1_00 27440	MPG_1_00 27440.tar.gz	Functional Connectomes Project International Neuroimaging Data-Sharing Initiative (FCP/INDI)	10.15387/fcp_indi.corr.mpg1	https://www.nitrc.org/frs/downloadlink.php/7095
Participant 27441	Testing procedure	Second visit	Magnetic Resonance Imaging		1.5mm isotrophic whole-brain scan	7	days	1.5mm isotrophic whole-brain scan	6	minutes	0.75mm isotrophic pre-frontal cortex scan	7T whole-body MR scanner (MAGNETOM 7T)	Siemens	MPG_1_00 27441	MPG_1_00 27441.tar.gz	Functional Connectomes Project International Neuroimaging Data-Sharing Initiative (FCP/INDI)	10.15387/fcp_indi.corr.mpg1	https://www.nitrc.org/frs/downloadlink.php/7096
Participant 27442	Testing procedure	Second visit	Magnetic Resonance Imaging		1.5mm isotrophic whole-brain scan	7	days	1.5mm isotrophic whole-brain scan	6	minutes	0.75mm isotrophic pre-frontal cortex scan	7T whole-body MR scanner (MAGNETOM 7T)	Siemens	MPG_1_00 27442	MPG_1_00 27442.tar.gz	Functional Connectomes Project International Neuroimaging Data-Sharing Initiative (FCP/INDI)	10.15387/fcp_indi.corr.mpg1	https://www.nitrc.org/frs/downloadlink.php/7097
Participant 27443	Testing procedure	Second visit	Magnetic Resonance Imaging		1.5mm isotrophic whole-brain scan	7	days	1.5mm isotrophic whole-brain scan	6	minutes	0.75mm isotrophic pre-frontal cortex scan	7T whole-body MR scanner (MAGNETOM 7T)	Siemens	MPG_1_00 27443	MPG_1_00 27443.tar.gz	Functional Connectomes Project International Neuroimaging Data-Sharing Initiative (FCP/INDI)	10.15387/fcp_indi.corr.mpg1	https://www.nitrc.org/frs/downloadlink.php/7098
Participant 27444	Testing procedure	Second visit	Magnetic Resonance Imaging		1.5mm isotrophic whole-brain scan	7	days	1.5mm isotrophic whole-brain scan	6	minutes	0.75mm isotrophic pre-frontal cortex scan	7T whole-body MR scanner (MAGNETOM 7T)	Siemens	MPG_1_00 27444	MPG_1_00 27444.tar.gz	Functional Connectomes Project International Neuroimaging Data-Sharing Initiative (FCP/INDI)	10.15387/fcp_indi.corr.mpg1	https://www.nitrc.org/frs/downloadlink.php/7099
Participant 27445	Testing procedure	Second visit	Magnetic Resonance Imaging		1.5mm isotrophic whole-brain scan	7	days	1.5mm isotrophic whole-brain scan	6	minutes	0.75mm isotrophic pre-frontal cortex scan	7T whole-body MR scanner (MAGNETOM 7T)	Siemens	MPG_1_00 27445	MPG_1_00 27445.tar.gz	Functional Connectomes Project International Neuroimaging Data-Sharing Initiative (FCP/INDI)	10.15387/fcp_indi.corr.mpg1	https://www.nitrc.org/frs/downloadlink.php/7100
Participant 27446	Testing procedure	Second visit	Magnetic Resonance Imaging		1.5mm isotrophic whole-brain scan	7	days	1.5mm isotrophic whole-brain scan	6	minutes	0.75mm isotrophic pre-frontal cortex scan	7T whole-body MR scanner (MAGNETOM 7T)	Siemens	MPG_1_00 27446	MPG_1_00 27446.tar.gz	Functional Connectomes Project International Neuroimaging Data-Sharing Initiative (FCP/INDI)	10.15387/fcp_indi.corr.mpg1	https://www.nitrc.org/frs/downloadlink.php/7101
Participant 27447	Testing procedure	Second visit	Magnetic Resonance Imaging		1.5mm isotrophic whole-brain scan	7	days	1.5mm isotrophic whole-brain scan	6	minutes	0.75mm isotrophic pre-frontal cortex scan	7T whole-body MR scanner (MAGNETOM 7T)	Siemens	MPG_1_00 27447	MPG_1_00 27447.tar.gz	Functional Connectomes Project International Neuroimaging Data-Sharing Initiative (FCP/INDI)	10.15387/fcp_indi.corr.mpg1	https://www.nitrc.org/frs/downloadlink.php/7102
Participant 27448	Testing procedure	Second visit	Magnetic Resonance Imaging		1.5mm isotrophic whole-brain scan	7	days	1.5mm isotrophic whole-brain scan	6	minutes	0.75mm isotrophic pre-frontal cortex scan	7T whole-body MR scanner (MAGNETOM 7T)	Siemens	MPG_1_00 27448	MPG_1_00 27448.tar.gz	Functional Connectomes Project International Neuroimaging Data-Sharing Initiative (FCP/INDI)	10.15387/fcp_indi.corr.mpg1	https://www.nitrc.org/frs/downloadlink.php/7103
Participant 27449	Testing procedure	Second visit	Magnetic Resonance Imaging		1.5mm isotrophic whole-brain scan	7	days	1.5mm isotrophic whole-brain scan	6	minutes	0.75mm isotrophic pre-frontal cortex scan	7T whole-body MR scanner (MAGNETOM 7T)	Siemens	MPG_1_00 27449	MPG_1_00 27449.tar.gz	Functional Connectomes Project International Neuroimaging Data-Sharing Initiative (FCP/INDI)	10.15387/fcp_indi.corr.mpg1	https://www.nitrc.org/frs/downloadlink.php/7104
Participant 27450	Testing procedure	Second visit	Magnetic Resonance Imaging		1.5mm isotrophic whole-brain scan	7	days	1.5mm isotrophic whole-brain scan	6	minutes	0.75mm isotrophic pre-frontal cortex scan	7T whole-body MR scanner (MAGNETOM 7T)	Siemens	MPG_1_00 27450	MPG_1_00 27450.tar.gz	Functional Connectomes Project International Neuroimaging Data-Sharing Initiative (FCP/INDI)	10.15387/fcp_indi.corr.mpg1	https://www.nitrc.org/frs/downloadlink.php/7105
Participant 27451	Testing procedure	Second visit	Magnetic Resonance Imaging		1.5mm isotrophic whole-brain scan	7	days	1.5mm isotrophic whole-brain scan	6	minutes	0.75mm isotrophic pre-frontal cortex scan	7T whole-body MR scanner (MAGNETOM 7T)	Siemens	MPG_1_00 27451	MPG_1_00 27451.tar.gz	Functional Connectomes Project International Neuroimaging Data-Sharing Initiative (FCP/INDI)	10.15387/fcp_indi.corr.mpg1	https://www.nitrc.org/frs/downloadlink.php/7106
